# Supplementary material for: Extracellular DJ-1 induces sterile inflammation in the ischemic brain
Source: PLoS Biol. 2021 May 20;19(5):e3000939. doi: 10.1371/journal.pbio.3000939 (PMC8136727; doi:10.1371/journal.pbio.3000939)
Supplement: S1 Data — All raw data represented in different spreadsheet tabs per figure. (XLSX) [file pbio.3000939.s013.xlsx]

## Sheet: Fig1A
Fig1A relative mRNA expression
		relative mRNA expression		TNFa	average	SE
TNFa	0uM-1	0.719385		(-)	1	0.17666
TNFa	0uM-2	1.32623	DJ-1	0.1 uM	15.9752	0.666924
TNFa	0uM-3	0.954382		0.3 uM	34.3615	1.03711
TNFa	0.1uM-1	15.4984		1 μM	43.3509	3.80956
TNFa	0.1uM-2	15.1348	GST	1μM	0.405507	0.0567944
TNFa	0.1uM-3	17.2925
TNFa	0.3uM-1	33.8904
TNFa	0.3uM-2	32.8477
TNFa	0.3uM-3	36.3465
TNFa	1uM-1	48.1381
TNFa	1uM-2	46.0905
TNFa	1uM-3	35.824
Tnfa	GST 1uM-1	0.454162
Tnfa	GST 1uM-2	0.470069
Tnfa	GST 1uM-3	0.29229
		relative mRNA expression		IL-1b	average	SE
IL-1b	0uM-1	0.801273		(-)	1	0.111577
IL-1b	0uM-2	1.01145	DJ-1	0.1 uM	107.534	3.18961
IL-1b	0uM-3	1.18728		0.3 uM	239.48	11.4219
IL-1b	0.1uM-1	101.19		1 μM	294.378	20.0194
IL-1b	0.1uM-2	111.29	GST	1μM	0.861421	0.0175281
IL-1b	0.1uM-3	110.121
IL-1b	0.3uM-1	226.075
IL-1b	0.3uM-2	230.164
IL-1b	0.3uM-3	262.202
IL-1b	1uM-1	315.348
IL-1b	1uM-2	313.431
IL-1b	1uM-3	254.354
IL-1b	GST 1uM-1	0.826819
IL-1b	GST 1uM-2	0.873847
IL-1b	GST 1uM-3	0.883596
		relative mRNA expression		IL-23 p19	average	SE
IL-23 p19	0uM-1	0.482308		(-)	1	0.435223
IL-23 p19	0uM-2	1.86486	DJ-1	0.1 uM	67.0489	6.22879
IL-23 p19	0uM-3	0.652833		0.3 uM	137.689	3.64311
IL-23 p19	0.1uM-1	77.3581		1 μM	205.951	9.92815
IL-23 p19	0.1uM-2	55.8376	GST	1μM	0.39457	0.0414902
IL-23 p19	0.1uM-3	67.951
IL-23 p19	0.3uM-1	143.316
IL-23 p19	0.3uM-2	138.886
IL-23 p19	0.3uM-3	130.867
IL-23 p19	1uM-1	210.028
IL-23 p19	1uM-2	220.742
IL-23 p19	1uM-3	187.082
Il-23 p19	GST 1uM-1	0.311994
Il-23 p19	GST 1uM-2	0.442949
Il-23 p19	GST 1uM-3	0.428766
		relative mRNA expression		IL-12 p40	average	SE
IL-12 p40	0uM-1	0.257296		(-)	1	0.763493
IL-12 p40	0uM-2	2.5268	DJ-1	0.1 uM	5.38083	0.562738
IL-12 p40	0uM-3	0.215905		0.3 uM	10.9591	1.31486
IL-12 p40	0.1uM-1	6.39274		1 μM	19.2667	1.16292
IL-12 p40	0.1uM-2	5.30155	GST	1μM	0.0443091	0.00383775
IL-12 p40	0.1uM-3	4.4482
IL-12 p40	0.3uM-1	10.3629
IL-12 p40	0.3uM-2	9.0391
IL-12 p40	0.3uM-3	13.4753
IL-12 p40	1uM-1	19.0734
IL-12 p40	1uM-2	21.3707
IL-12 p40	1uM-3	17.3561
IL-12 p40	GST 1uM-1	0.0388555
IL-12 p40	GST 1uM-2	0.0517134
IL-12 p40	GST 1uM-3	0.0423583

## Sheet: Fig1B
Fig1B relative mRNA expression
	hour	relative mRNA expression			TNFa	average	SE
TNFa	0h-1	0.802471		DJ-1	0 h	1	0.165162
TNFa	0h-2	1.32805			1 h	31.1425	2.37329
TNFa	0h-3	0.869478			3 h	31.1191	2.11383
TNFa	1h-1	26.6456			6 h	38.1638	2.45766
TNFa	1h-2	32.0753
TNFa	1h-3	34.7065
TNFa	3h-1	35.2618
TNFa	3h-2	29.7781
TNFa	3h-3	28.3174
TNFa	6h-1	34.5654
TNFa	6h-2	42.8628
TNFa	6h-3	37.0633
		relative mRNA expression			IL-1b	average	SE
IL-1b	0h-1	0.720313		DJ-1	0 h	1	0.153708
IL-1b	0h-2	1.25034			1 h	248.707	19.6355
IL-1b	0h-3	1.02934			3 h	1438.12	140.22
IL-1b	1h-1	211.095			6 h	6214.69	261.681
IL-1b	1h-2	257.733
IL-1b	1h-3	277.293
IL-1b	3h-1	1688.61
IL-1b	3h-2	1422.1
IL-1b	3h-3	1203.67
IL-1b	6h-1	6585.63
IL-1b	6h-2	5709.48
IL-1b	6h-3	6348.96
		relative mRNA expression			IL-23 p19	average	SE
IL-23 p19	0h-1	1.37792		DJ-1	0 h	1	0.19253
IL-23 p19	0h-2	0.747138			1 h	111.376	6.80907
IL-23 p19	0h-3	0.874937			3 h	562.236	82.1746
IL-23 p19	1h-1	99.7233			6 h	172.515	16.927
IL-23 p19	1h-2	111.098
IL-23 p19	1h-3	123.306
IL-23 p19	3h-1	720.739
IL-23 p19	3h-2	520.608
IL-23 p19	3h-3	445.361
IL-23 p19	6h-1	188.833
IL-23 p19	6h-2	190.044
IL-23 p19	6h-3	138.669
		relative mRNA expression			IL-12 p40	average	SE
IL-12 p40	0h-1	1.1064			0 h	1	0.128822
IL-12 p40	0h-2	0.743588			1 h	50.8049	5.76586
IL-12 p40	0h-3	1.15001			3 h	500.155	82.0995
IL-12 p40	1h-1	41.4425			6 h	4829.35	184.374
IL-12 p40	1h-2	49.6557
IL-12 p40	1h-3	61.3166
IL-12 p40	3h-1	645.888
IL-12 p40	3h-2	361.772
IL-12 p40	3h-3	492.805
IL-12 p40	6h-1	4518.71
IL-12 p40	6h-2	5156.74
IL-12 p40	6h-3	4812.61

## Sheet: Fig1C
Fig1C protein expression
				average
Tnf	pg/mL			pg/mL	SE
DJ-1 3h	368.058		DJ-1 3h	404.159	3.70919
	478.334		GST 3h	1.41492	0.0647115
	366.085
GST 3h	13.3725
	15.4341
	13.6409
				average
IL-23	pg/mL			pg/mL	SE
DJ-1 3h	38.267		DJ-1	36.1103	1.37413
	36.5071		GST	14.8277	0.675243
	33.5568
GST	14.0172
	16.1685
	14.2975

## Sheet: Fig2A
Fig 2A relative luciferase activity
HEK293	relative luciferase activity	average		293	average	SE
(-)	0.950513	1		(-)	1	0.0807112
	0.891679			GST	0.873508	0.139462
	1.15781			DJ-1	0.999879	0.0548796
GST	1.08504	0.873508		PGN	0.744316	0.012103
	0.925193
	0.610294
DJ-1	0.952143	0.999879
	0.938154
	1.10934
PGN	0.721624	0.744316
	0.76296
	0.748364
HEK293 mTLR2	relative luciferase activity	average		293 mTLR2	average	SE
(-)	0.892259	1		(-)	1	0.208242
	0.705461			GST	1.91825	0.210699
	1.40228			DJ-1	33.5835	3.84191
GST	1.62107	1.91825		PGN	64.14	7.07071
	1.8081
	2.32558
DJ-1	28.7474	33.5835
	30.8306
	41.1726
PGN	60.3682	64.14
	54.2191
	77.8265

## Sheet: Fig2B
Fig 2B relative luciferase activity
HEK293	relative luciferase activity	average		HEK293	average	SE
(-)	0.835293	1		(-)	1	0.0877707
	1.13493			GST	1.18408	0.103278
	1.02977			DJ-1	1.37792	0.0900733
GST	0.983419	1.18408		LPS	1.51679	0.112089
	1.24201
	1.32683
DJ-1	1.55799	1.37792
	1.28341
	1.29236
LPS	1.56146	1.51679
	1.68471
	1.30421
HEK293 hTLR4/MD-2/CD14	relative luciferase activity	average		HEK293 hTLR4/MD-2/CD14	average	SE
(-)	0.834363	1		(-)	1	0.113277
	0.94896			GST	1.02693	0.0689447
	1.21668			DJ-1	5.99671	0.714846
GST	1.16338	1.02693		LPS	6.5304	0.392194
	0.941482
	0.975927
DJ-1	7.41963	5.99671
	5.16485
	5.40567
LPS	7.00376	6.5304
	6.83538
	5.75206

## Sheet: Fig2C
Fig 2C relative luciferase activity
HEK293 TLR2	relative luciferase activity	average		HEK293 TLR2	average	SE
GST	1.18138	1		GST	0.998141	0.172155
	0.997936			DJ-1	2.17284	0.119051
	0.820687			PGN	3.85332	0.0233273
DJ-1 0.3 uM	2.33694	2.17284
	2.2402
	1.94138
PGN	3.80757	3.85332
	3.88412
	3.86826
HEK293 TLR3	relative luciferase activity	average
(-)	0.964188	1		HEK293 TLR3	average	SE
	1.04663			GST	1	0.0244074
	0.989179			DJ-1	0.912039	0.0997836
DJ-1 0.3 uM	0.819003	0.912039		polyIC	8.69268	0.510711
	1.11146
	0.805656
polyIC	9.30253	8.69268
	9.09736
	7.67815
HEK293 TLR7	relative luciferase activity	average
GST	1.01755	1		HEK293 TLR7	average	SE
	0.92402			GST	1	0.0397807
	1.05843			DJ-1	1.01736	0.0708943
DJ-1 0.3 uM	1.11217	1.01736		Imiquimod	2.2701	0.133507
	0.878649
	1.06125
Imiquimod	2.35464	2.2701
	2.00849
	2.44718
HEK293 TLR9	relative luciferase activity	average		HEK293 TLR9	average	SE
GST	0.851808	1		GST	1	0.084796
	1.00268			DJ-1	1.12308	0.0304423
	1.14551			CpG	3.38605	0.353346
DJ-1 0.3 uM	1.06734	1.12308
	1.17216
	1.12974
CpG	2.68508	3.38605
	3.81425
	3.65882

## Sheet: Fig2D
Fig2D relative mRNA expression
TNFa	sample	relative mRNA expression			TNFa	average	SE
	WT GST-1	0.930999		WT	GST	1	0.0481573
	WT GST-2	1.09269			DJ-1	25.9434	0.735925
	WT GST-3	0.976306		TLR2 KO	GST	1	0.0385705
	WT DJ-1-1	24.4745			DJ-1	11.7524	0.660635
	WT DJ-1-2	26.7591		TLR4 KO	GST	0.399477	0.0168246
	WT DJ-1-3	26.5965			DJ-1	7.08741	0.140267
	TLR2 KO GST-1	1.06167		DKO	GST	1	0.153179
	TLR2 KO GST-2	1.0093			DJ-1	0.991058	0.200762
	TLR2 KO GST-3	0.929031
	TLR2 KO DJ-1-1	10.491
	TLR2 KO DJ-1-2	12.0424
	TLR2 KO DJ-1-3	12.7237
	TLR4 KO GST-1	0.380252
	TLR4 KO GST-2	0.433006
	TLR4 KO GST-3	0.385173
	TLR4 KO DJ-1-1	7.13655
	TLR4 KO DJ-1-2	7.30204
	TLR4 KO DJ-1-3	6.82365
	DKO GST-1	1.24063
	DKO GST-2	1.0439
	DKO GST-3	0.715475
	DKO DJ-1-1	1.33241
	DKO DJ-1-2	0.637277
	DKO DJ-1-3	1.00349
IL-1b	sample	relative mRNA expression			IL-1b	average	SE
	WT GST-1	0.853041		WT	GST	1	0.0877295
	WT GST-2	0.990463			DJ-1	934.302	14.4941
	WT GST-3	1.1565		TLR2 KO	GST	1.56578	0.105738
	WT DJ-1-1	909.816			DJ-1	504.643	17.8764
	WT DJ-1-2	933.107		TLR4 KO	GST	1	0.0675305
	WT DJ-1-3	959.982			DJ-1	322.295	11.4169
	TLR2 KO GST-1	1.76269		DKO	GST	1	0.182764
	TLR2 KO GST-2	1.40054			DJ-1	1.01525	0.309415
	TLR2 KO GST-3	1.53411
	TLR2 KO DJ-1-1	469.269
	TLR2 KO DJ-1-2	517.836
	TLR2 KO DJ-1-3	526.824
	TLR4 KO GST-1	1.12576
	TLR4 KO GST-2	0.894467
	TLR4 KO GST-3	0.979772
	TLR4 KO DJ-1-1	299.703
	TLR4 KO DJ-1-2	330.72
	TLR4 KO DJ-1-3	336.461
	DKO GST-1	1.26194
	DKO GST-2	1.08982
	DKO GST-3	0.648239
	DKO DJ-1-1	1.46213
	DKO DJ-1-2	0.421089
	DKO DJ-1-3	1.16253
IL-23p19	sample	relative mRNA expression			IL-23p19	average	SE
	WT GST-1	0.99657		WT	GST	1	0.0312217
	WT GST-2	0.947719			DJ-1	44.2774	1.54219
	WT GST-3	1.05571		TLR2 KO	GST	1	0.0684743
	WT DJ-1-1	41.4532			DJ-1	9.87852	1.60388
	WT DJ-1-2	46.7633		TLR4 KO	GST	0.197923	0.0266685
	WT DJ-1-3	44.6157			DJ-1	17.5863	1.32885
	TLR2 KO GST-1	1.10314		DKO	GST	1	0.793343
	TLR2 KO GST-2	1.02646			DJ-1	0.247916	0.127004
	TLR2 KO GST-3	0.870405
	TLR2 KO DJ-1-1	11.3659
	TLR2 KO DJ-1-2	6.67353
	TLR2 KO DJ-1-3	11.5961
	TLR4 KO GST-1	0.148706
	TLR4 KO GST-2	0.240333
	TLR4 KO GST-3	0.204729
	TLR4 KO DJ-1-1	16.8493
	TLR4 KO DJ-1-2	20.1662
	TLR4 KO DJ-1-3	15.7435
	DKO GST-1	2.5837
	DKO GST-2	0.292441
	DKO GST-3	0.123861
	DKO DJ-1-1	0.235118
	DKO DJ-1-2	0.0346182
	DKO DJ-1-3	0.474012

## Sheet: Fig2E
Fig2E protein expression						average
TNFa	sample	pg/mL				pg/mL	SE
	WT GST-1	18.4376		WT	GST	16.8947	0.780901
	WT GST-2	15.9134			DJ-1 1uM	552.789	17.4024
	WT GST-3	16.3332		2KO	GST	22.8781	0.892887
	WT DJ-1-1	587.132			DJ-1 1uM	383.487	20.4042
	WT DJ-1-2	540.516		4KO	GST	17.475	0.511197
	WT DJ-1-3	530.721			DJ-1 1uM	58.9621	5.01232
	TLR2 KO GST-1	21.5204		DKO	GST	21.1371	0.523751
	TLR2 KO GST-2	22.5523			DJ-1 1uM	20.9152	0.618771
	TLR2 KO GST-3	24.5615
	TLR2 KO DJ-1-1	422.12
	TLR2 KO DJ-1-2	375.556
	TLR2 KO DJ-1-3	352.786
	TLR4 KO GST-1	17.9558
	TLR4 KO GST-2	18.016
	TLR4 KO GST-3	16.4532
	TLR4 KO DJ-1-1	61.461
	TLR4 KO DJ-1-2	49.3051
	TLR4 KO DJ-1-3	66.1202
	DKO GST-1	21.8844
	DKO GST-2	21.3991
	DKO GST-3	20.1277
	DKO DJ-1-1	22.0664
	DKO DJ-1-2	20.7328
	DKO DJ-1-3	19.9464
						average
IL-23	sample	pg/mL				pg/mL	SE
	WT GST-1	33.4563		WT	GST	41.7505	5.3112
	WT GST-2	51.6449			DJ-1 1uM	171.9	24.1581
	WT GST-3	40.1505		2KO	GST	32.0289	0.862081
	WT DJ-1-1	148.998			DJ-1 1uM	97.192	1.52879
	WT DJ-1-2	146.506		4KO	GST	30.9927	2.61313
	WT DJ-1-3	220.194			DJ-1 1uM	62.7291	0.488943
	TLR2 KO GST-1	30.9247		DKO	GST	31.2985	2.12656
	TLR2 KO GST-2	31.4342			DJ-1 1uM	36.1093	0.488943
	TLR2 KO GST-3	33.7278
	TLR2 KO DJ-1-1	94.7664
	TLR2 KO DJ-1-2	100.017
	TLR2 KO DJ-1-3	96.7928
	TLR4 KO GST-1	30.2116
	TLR4 KO GST-2	31.8928
	TLR4 KO GST-3	30.8738
	TLR4 KO DJ-1-1	68.1219
	TLR4 KO DJ-1-2	64.9801
	TLR4 KO DJ-1-3	55.0853
	DKO GST-1	29.7533
	DKO GST-2	31.8928
	DKO GST-3	32.2495
	DKO DJ-1-1	37.1458
	DKO DJ-1-2	38.8305
	DKO DJ-1-3	32.3515

## Sheet: Fig3B
Fig3B relative mRNA expression
Il23a		relative mRNA expression		Il23a	average	SE
	GST	0.46204		GST	1	0.33273
	GST	0.929749		1-40	36.479	3.80508
	GST	1.60821		1-65	20.7245	0.0749711
	1-40	43.8459		1-100	104.289	0.905971
	1-40	34.4487		1-160	160.372	2.33736
	1-40	31.1424		1-189	470.846	43.1938
	1-65	20.5877
	1-65	20.8461
	1-65	20.7398
	1-100	105.189
	1-100	102.477
	1-100	105.201
	1-160	157.853
	1-160	158.222
	1-160	165.042
	1-189	529.341
	1-189	386.545
	1-189	496.651

## Sheet: Fig3C
Fig3C relative mRNA expression
IL23a		relative mRNA expression			Il23a	average	SE
	GST	0.46204			1-189	470.846	43.1938
	GST	0.929749			100-189	531.959	39.6652
	GST	1.60821			100-120	23.387	7.73535
	1-189	529.341			100-160	50.4844	7.02195
	1-189	386.545			160-189	517.605	27.8411
	1-189	496.651			GST	1	0.33273
	100-189	610.975
	100-189	498.566
	100-189	486.337
	100-120	21.9936
	100-120	10.7401
	100-120	37.4273
	100-160	45.3551
	100-160	64.3712
	100-160	41.727
	160-189	506.865
	160-189	475.658
	160-189	570.291

[truncated: 28 more sheets: Fig4D, Fig4E, Fig4F, Fig5A, Fig5B, Fig5C, Fig5D, Fig6A, Fig6B, Fig6C,  Fig6D, Fig6E, Fig6F, Fig6G, FigS1, FigS2, FigS3, FigS5B, FigS6B, FigS7 …]
